# Supplementary material for: Simple adjustment of the sequence weight algorithm remarkably enhances PSI-BLAST performance
Source: BMC Bioinformatics. 2017 Jun 2;18:288. doi: 10.1186/s12859-017-1686-9 (PMC5455086; doi:10.1186/s12859-017-1686-9)
Supplement: Supplementary file 1 — The ascii pssm file made from MSA-A using PSI-BLAST. (ASCII 5 kb) [file 12859_2017_1686_MOESM1_ESM.ascii]

Last position-specific scoring matrix computed, weighted observed percentages rounded down, information per position, and relative weight of gapless real matches to pseudocounts
           A  R  N  D  C  Q  E  G  H  I  L  K  M  F  P  S  T  W  Y  V   A   R   N   D   C   Q   E   G   H   I   L   K   M   F   P   S   T   W   Y   V
    1 I   -1 -2 -2 -3 -1 -2 -2 -3 -3  2  2 -2  3 -1 -2  1  1 -3 -2  2    0   0   0   0   0   0   0   0   0  14  18   0  15   0   0  15  11   0   0  28  0.21 0.04
    2 L   -2 -3 -4 -4 -2 -3 -3 -4 -2  2  4 -3  1  1 -3 -3 -1 -1  3  2    0   0   0   0   0   0   0   0   0  12  62   0   0   0   0   0   0   0  15  11  0.43 0.06
    3 L   -2 -3 -4 -4 -2 -3 -3 -4 -3  1  3 -3  1  3 -3 -3 -1 -1  0  2    0   0   0   0   0   0   0   0   0   0  51   0   0  22   0   0   0   0   0  27  0.42 0.07
    4 Y    0 -2 -2 -3 -2 -2 -2 -2  0 -1 -1 -2 -1  5 -3  1  0  0  5 -1   11   0   0   0   0   0   0   0   0   0   0   0   0  35   0  15   8   0  30   0  0.46 0.07
    5 G    0 -3 -1 -2 -3 -3 -3  6 -3 -5 -5 -2 -3 -4 -3 -1 -2 -3 -4 -4    0   0   0   0   0   0   0 100   0   0   0   0   0   0   0   0   0   0   0   0  1.36 0.12
    6 P   -1 -3 -2 -2 -3 -2 -2 -3 -3 -1 -2 -2 -2 -4  7 -1  1 -4 -3  1    0   0   0   0   0   0   0   0   0   0   0   0   0   0  71   0  15   0   0  15  1.40 0.11
    7 P   -1 -3 -2 -2 -3 -2 -2 -3 -3 -4 -4 -2 -3 -4  8  1 -1 -4 -4 -3    0   0   0   0   0   0   0   0   0   0   0   0   0   0  85  15   0   0   0   0  1.89 0.13
    8 G    0 -3 -1 -2 -3 -3 -3  6 -3 -5 -5 -2 -3 -4 -3 -1 -2 -3 -4 -4    0   0   0   0   0   0   0 100   0   0   0   0   0   0   0   0   0   0   0   0  1.36 0.12
    9 T    0 -2  1 -2 -1 -1 -1 -2 -2  0  0 -1 -1 -2 -2  2  4 -3 -2  1    0   0   7   0   0   0   0   0   0   0  11   0   0   0   0  15  55   0   0  12  0.34 0.07
   10 G    0 -3 -1 -2 -3 -3 -3  6 -3 -5 -5 -2 -3 -4 -3 -1 -2 -3 -4 -4    0   0   0   0   0   0   0 100   0   0   0   0   0   0   0   0   0   0   0   0  1.36 0.12
   11 K   -1  2 -1 -1 -4  1  0 -2 -1 -4 -3  6 -2 -4 -2 -1 -1 -4 -3 -3    0   0   0   0   0   0   0   0   0   0   0 100   0   0   0   0   0   0   0   0  0.91 0.13
   12 S    0 -2  0 -2 -2 -1 -1 -2 -2 -2 -2 -1 -1 -3 -2  3  5 -3 -2 -1    0   0   0   0   0   0   0   0   0   0   0   0   0   0   0  22  78   0   0   0  0.68 0.11
   13 Y    2 -2 -2 -3 -1 -1 -2 -2 -2  0  2 -2  3 -1 -2  0  2 -2  1  0   27   0   0   0   0   0   0   0   0   0  22   0  22   0   0   0  22   0   7   0  0.21 0.06
   14 L    0 -2 -3 -3 -1 -2 -3 -3 -3  2  3 -2  1 -1 -3 -1  1 -3 -2  2   12   0   0   0   0   0   0   0   0  11  47   0   0   0   0   0  15   0   0  15  0.26 0.05
   15 A    4 -2 -2 -3 -1 -2 -2 -1 -3  1 -1 -2 -1 -2 -2  0 -1 -3 -2  2   71   0   0   0   0   0   0   0   0  15   0   0   0   0   0   0   0   0   0  15  0.39 0.08
   16 K   -1  4  0 -1 -3  0  0 -2 -1 -3 -3  4 -2 -3 -2  1  1 -3 -2 -2    0  32   0   0   0   0   0   0   0   0   0  39   0   0   0  15  15   0   0   0  0.46 0.07
   17 A    2 -2 -2 -2 -2  1 -1  1 -2  1  0 -1  0 -2 -2  0 -1 -3 -2  1   36   0   0   0   0  15   0  15   0  11  12   0   0   0   0   0   0   0   0  11  0.16 0.04
   18 V   -1 -3 -4 -4 -1 -3 -3 -4 -4  3  0 -3  0 -1 -3 -2 -1 -4 -2  5    0   0   0   0   0   0   0   0   0  11   0   0   0   0   0   0   0   0   0  89  0.63 0.11
   19 A    4 -2 -2 -2 -1 -2 -2 -1 -2  1  0 -2  0 -2 -2  1  0 -3 -2  0   62   0   0   0   0   0   0   0   0  15  12   0   0   0   0  11   0   0   0   0  0.30 0.07
   20 T   -1  2  2  0 -3  2  2  0 -1 -3 -3  2 -2 -3 -2  1  1 -3 -2 -2    0  15  18   0   0  15  12   8   0   0   0  11   0   0   0   7  14   0   0   0  0.30 0.04
   21 E   -1 -1 -1  0 -3  0  5 -3 -1  2 -1  0 -1 -3 -2 -1  1 -3 -2  0    0   0   0   0   0   0  60   0   0  25   0   0   0   0   0   0  15   0   0   0  0.43 0.09
   22 A    2 -1 -2 -2  2  1 -1 -2 -2  1  0 -1  0 -2 -2  1  0 -3 -2  1   28   0   0   0   7  15   0   0   0  11  11   0   0   0   0  14   0   0   0  15  0.14 0.04
   23 N   -1 -1  4  0 -2  1 -1  3 -1 -3 -3 -1 -2 -3 -2  1  0 -3 -2 -3    1   1  38   1   0   8   1  30   0   1   1   1   0   1   1  13   1   0   0   1  0.42 0.05
   24 S    1 -1 -1 -1 -2  1  1  1 -1 -1 -1 -1 -1  2 -2  1  2 -2 -1  0   14   0   0   0   0  12  11  11   0   0   0   0   0  15   0   7  21   0   0   8  0.13 0.04
   25 T    0 -1  4  0 -2  0  1 -1 -1 -3 -3 -1 -2 -3  2  0  2 -4 -3 -2   12   0  44   0   0   0  15   0   0   0   0   0   0   0   8   0  21   0   0   0  0.43 0.07
   26 F   -2 -3 -4 -4 -3 -3 -4 -4 -1  1  0 -3  0  6 -4 -3 -2  0  4  1    0   0   0   0   0   0   0   0   0  11   0   0   0  62   0   0   0   0  15  12  0.71 0.09
   27 F   -1  1 -3 -3 -2 -2 -2 -3 -2  1  1  0  0  4 -3 -2 -1 -1  0  2    0  11   0   0   0   0   0   0   0   7  15  11   0  29   0   0   0   0   0  27  0.21 0.05
   28 S   -1  0  2  0 -3  1  3 -2 -1 -3 -3  2 -2  0 -2  2  0 -3 -1 -3    0   0  14   0   0   0  38   0   0   0   0  15   0   8   0  25   0   0   0   0  0.36 0.06
   29 V   -1 -3 -3 -3 -1 -2 -3 -4 -3  3  2 -2  2 -1 -3 -2  1 -3 -2  3    0   0   0   0   0   0   0   0   0  21  27   0   8   0   0   0  11   0   0  32  0.32 0.05
   30 S    1 -1  2  2 -2  0  0 -1  3 -2  0  0 -1 -2 -2  2  0 -3 -1 -2   11   0  15  12   0   0   0   0  11   0  15   7   0   0   0  29   0   0   0   0  0.19 0.04
   31 S    2  1  2 -1 -2 -1 -1  4 -1 -3 -3 -1 -2 -3 -2  1 -1 -3 -3 -2   26  11  15   0   0   0   0  41   0   0   0   0   0   0   0   7   0   0   0   0  0.44 0.06
   32 S    1 -2 -1 -2  4 -1 -1 -2 -2 -2 -1 -1  2 -2  3  2  1 -3 -2 -1   11   0   0   0  15   0   0   0   0   0   0   0  15   0  18  29  12   0   0   0  0.37 0.06
   33 D    0  2  0  4 -3  1  1 -2 -1 -3 -3  0 -2 -3 -2  1  1 -3 -2 -2   11  15   0  33   0   8   7   0   0   0   0   0   0   0   0  14  12   0   0   0  0.35 0.05
   34 L    0 -1 -3 -3 -2 -2 -2 -3 -3  2  3  1  1  1 -3 -2 -1 -2 -1  1   12   0   0   0   0   0   0   0   0  18  40  15   0   8   0   0   0   0   0   7  0.18 0.04
   35 V   -1  1 -2  0 -2 -2 -2 -3 -2  3  0 -1  0  1 -3 -1  2 -3 -1  2    0  12   0   8   0   0   0   0   0  37   0   0   0   7   0   0  22   0   0  14  0.16 0.05

                      K         Lambda
PSI Ungapped         0.1364     0.3219
PSI Gapped           0.0418     0.2670
