# Supplementary material for: Simple adjustment of the sequence weight algorithm remarkably enhances PSI-BLAST performance
Source: BMC Bioinformatics. 2017 Jun 2;18:288. doi: 10.1186/s12859-017-1686-9 (PMC5455086; doi:10.1186/s12859-017-1686-9)
Supplement: Supplementary file 3 — The ascii pssm file made from MSA-B using PSI-BLASTexB with setting minimum block width as 13. (ASCII 5 kb) [file 12859_2017_1686_MOESM3_ESM.ascii]

Last position-specific scoring matrix computed, weighted observed percentages rounded down, information per position, and relative weight of gapless real matches to pseudocounts
           A  R  N  D  C  Q  E  G  H  I  L  K  M  F  P  S  T  W  Y  V   A   R   N   D   C   Q   E   G   H   I   L   K   M   F   P   S   T   W   Y   V
    1 I    0 -2 -2 -2 -1 -1 -2 -3 -2  2  2 -2  3 -1 -2  1  1 -3 -1  2    0   0   0   0   0   0   0   0   0  14  17   0  16   0   0  16  12   0   0  24  0.18 0.02
    2 L   -2 -3 -3 -4 -2 -2 -3 -4 -2  2  3 -3  1  1 -3 -3 -1 -1  3  1    0   0   0   0   0   0   0   0   0  12  62   0   0   0   0   0   0   0  16  10  0.38 0.03
    3 L   -1 -3 -4 -4 -2 -3 -3 -4 -3  1  3 -3  1  3 -3 -3 -1 -1  0  2    0   0   0   0   0   0   0   0   0   0  50   0   0  23   0   0   0   0   0  27  0.36 0.03
    4 Y    0 -2 -2 -3 -2 -2 -2 -2  0 -1 -1 -2 -1  4 -3  1  0  1  5 -1   10   0   0   0   0   0   0   0   0   0   0   0   0  35   0  16   7   0  32   0  0.41 0.04
    5 G    0 -3 -1 -2 -3 -2 -3  6 -3 -4 -4 -2 -3 -4 -3 -1 -2 -3 -4 -4    0   0   0   0   0   0   0 100   0   0   0   0   0   0   0   0   0   0   0   0  1.22 0.06
    6 P   -1 -2 -2 -2 -2 -2 -2 -3 -3 -1 -2 -1 -2 -3  7 -1  1 -4 -3  1    0   0   0   0   0   0   0   0   0   0   0   0   0   0  68   0  16   0   0  16  1.25 0.06
    7 P   -1 -2 -2 -2 -3 -1 -1 -2 -2 -3 -3 -1 -3 -4  7  1 -1 -4 -3 -3    0   0   0   0   0   0   0   0   0   0   0   0   0   0  84  16   0   0   0   0  1.74 0.07
    8 G    0 -3 -1 -2 -3 -2 -3  6 -3 -4 -4 -2 -3 -4 -3 -1 -2 -3 -4 -4    0   0   0   0   0   0   0 100   0   0   0   0   0   0   0   0   0   0   0   0  1.22 0.06
    9 T    0 -2  1 -1 -1 -1 -1 -2 -2  0  0 -1  0 -2 -2  2  4 -3 -2  1    0   0   7   0   0   0   0   0   0   0  12   0   0   0   0  16  53   0   0  12  0.28 0.04
   10 G    0 -3 -1 -2 -3 -2 -3  6 -3 -4 -4 -2 -3 -4 -3 -1 -2 -3 -4 -4    0   0   0   0   0   0   0 100   0   0   0   0   0   0   0   0   0   0   0   0  1.22 0.06
   11 K   -1  2 -1 -1 -4  1  0 -2 -1 -3 -3  6 -2 -4 -1 -1 -1 -4 -2 -3    0   0   0   0   0   0   0   0   0   0   0 100   0   0   0   0   0   0   0   0  0.73 0.07
   12 S    0 -1  0 -1 -1 -1 -1 -2 -2 -1 -2 -1 -1 -3 -1  3  5 -3 -2 -1    0   0   0   0   0   0   0   0   0   0   0   0   0   0   0  24  76   0   0   0  0.55 0.06
   13 Y    2 -2 -2 -3 -1 -1 -2 -2 -2  0  2 -1  3  0 -2  0  2 -2  1  0   27   0   0   0   0   0   0   0   0   0  22   0  20   0   0   0  23   0   8   0  0.17 0.03
   14 L    0 -2 -3 -3 -1 -2 -2 -3 -3  2  3 -2  1 -1 -2 -1  1 -2 -1  2   12   0   0   0   0   0   0   0   0  10  46   0   0   0   0   0  16   0   0  16  0.23 0.02
   15 A    4 -2 -2 -2 -1 -2 -2 -1 -2  1 -1 -1  0 -2 -2  0  0 -3 -2  2   68   0   0   0   0   0   0   0   0  16   0   0   0   0   0   0   0   0   0  16  0.30 0.04
   16 K   -1  3  0 -1 -3  1  0 -2 -1 -3 -2  3 -2 -3 -2  1  1 -3 -2 -2    0  29   0   0   0   0   0   0   0   0   0  39   0   0   0  16  16   0   0   0  0.40 0.03
   17 A    2 -1 -2 -2 -1  1 -1  2 -2  1  0 -1  0 -2 -2  0 -1 -3 -2  1   33   0   0   0   0  16   0  16   0  12  12   0   0   0   0   0   0   0   0  10  0.13 0.02
   18 V   -1 -3 -3 -4 -1 -3 -3 -4 -4  3  1 -3  0 -1 -3 -2  0 -3 -2  5    0   0   0   0   0   0   0   0   0  12   0   0   0   0   0   0   0   0   0  88  0.49 0.05
   19 A    4 -2 -2 -2 -1 -2 -2 -1 -2  1  0 -2 -1 -2 -2  1  0 -3 -2  0   64   0   0   0   0   0   0   0   0  15  11   0   0   0   0  10   0   0   0   0  0.33 0.10
   20 T   -1  2  3  0 -3  2  2  1 -1 -3 -3  1 -2 -3 -2  1  1 -3 -2 -2    0  14  19   0   0  12  14  10   0   0   0  11   0   0   0   7  13   0   0   0  0.30 0.06
   21 E   -1 -1 -1  0 -3  0  5 -3 -1  2 -2 -1 -1 -3 -2 -1  1 -3 -3 -1    0   0   0   0   0   0  63   0   0  23   0   0   0   0   0   0  14   0   0   0  0.51 0.14
   22 A    2 -2 -2 -2  2  1 -1 -2 -2  1  0 -1  0 -2 -2  1  0 -3 -2  1   30   0   0   0   7  14   0   0   0  10  11   0   0   0   0  15   0   0   0  12  0.16 0.06
   23 N   -1 -1  4  0 -2  1 -1  3 -1 -3 -3 -1 -2 -3 -2  1 -1 -3 -2 -3    1   1  38   1   0   7   1  31   0   1   1   1   0   0   1  15   1   0   0   1  0.47 0.09
   24 S    1 -1 -1 -1 -2  2  1  1 -1 -1 -1 -1 -1  2 -2  1  2 -2 -1  0   15   0   0   0   0  14  11  10   0   0   0   0   0  14   0   6  19   0   0  10  0.13 0.06
   25 T    1 -1  4  0 -3  0  1 -1 -1 -3 -3 -1 -2 -3  2  0  2 -4 -3 -2   14   0  41   0   0   0  14   0   0   0   0   0   0   0  10   0  20   0   0   0  0.44 0.11
   26 F   -2 -3 -4 -4 -3 -3 -4 -4 -2  1  0 -3  0  6 -4 -3 -2  0  4  1    0   0   0   0   0   0   0   0   0  11   0   0   0  61   0   0   0   0  14  14  0.75 0.14
   27 F   -2  1 -3 -3 -2 -2 -2 -3 -2  1  1  0  0  4 -3 -2 -1 -1  0  2    0  11   0   0   0   0   0   0   0   8  14  10   0  30   0   0   0   0   0  25  0.24 0.07
   28 S   -1 -1  2  0 -3  0  4 -2 -1 -3 -3  1 -2  1 -2  2 -1 -3 -1 -3    0   0  14   0   0   0  39   0   0   0   0  12   0  10   0  25   0   0   0   0  0.38 0.10
   29 V   -1 -3 -3 -3 -1 -2 -3 -4 -3  3  2 -3  2 -1 -3 -2  1 -3 -2  3    0   0   0   0   0   0   0   0   0  21  25   0  10   0   0   0  10   0   0  33  0.35 0.08
   30 S    1 -1  2  2 -2  0  0 -1  3 -2 -1  0 -1 -2 -2  2  0 -3 -2 -2   10   0  14  14   0   0   0   0  11   0  12   8   0   0   0  30   0   0   0   0  0.22 0.07
   31 S    2  1  2 -1 -2 -1 -2  4 -2 -3 -3 -1 -2 -3 -2  1 -1 -3 -3 -2   28  11  12   0   0   0   0  43   0   0   0   0   0   0   0   6   0   0   0   0  0.48 0.09
   32 S    1 -2 -1 -2  4 -1 -1 -2 -2 -2 -1 -1  2 -3  3  2  2 -3 -2 -1   11   0   0   0  12   0   0   0   0   0   0   0  14   0  19  30  14   0   0   0  0.39 0.09
   33 D    0  2  0  3 -3  2  1 -2 -1 -3 -3  0 -2 -3 -2  1  1 -3 -2 -2   10  14   0  29   0  10   8   0   0   0   0   0   0   0   0  14  14   0   0   0  0.34 0.07
   34 L    0 -2 -3 -3 -2 -2 -2 -3 -3  2  3  0  1  2 -3 -2 -1 -2 -1  1   14   0   0   0   0   0   0   0   0  19  39  12   0  10   0   0   0   0   0   7  0.20 0.06
   35 V   -1  1 -2  1 -2 -2 -2 -3 -2  3  0 -1  0  1 -3 -1  2 -3 -1  2    0  14   0  10   0   0   0   0   0  33   0   0   0   8   0   0  21   0   0  13  0.17 0.08

                      K         Lambda
PSI Ungapped         0.1335     0.3223
PSI Gapped           0.0409     0.2670
