# Supplementary material for: Simple adjustment of the sequence weight algorithm remarkably enhances PSI-BLAST performance
Source: BMC Bioinformatics. 2017 Jun 2;18:288. doi: 10.1186/s12859-017-1686-9 (PMC5455086; doi:10.1186/s12859-017-1686-9)
Supplement: Supplementary file 4 — The number of searches which were not converged before each iteration of PSI-BLAST. (XLSX 9 kb) [file 12859_2017_1686_MOESM4_ESM.xlsx]

## Sheet: Sheet1
number of iterations	SCOP20_training	SCOP20_validation	CATH20-SCOP
2	3537	3537	1754
3	3338	3346	1613
4	3114	3137	1470
5	2973	2980	1351
6	2777	2779	1237
7	2625	2638	1130
8	2502	2473	1009
